# Supplementary material for: Nicotinamide Riboside Supplementation to Suckling Male Mice Improves Lipid and Energy Metabolism in Skeletal Muscle and Liver in Adulthood
Source: Nutrients. 2022 May 28;14(11):2259. doi: 10.3390/nu14112259 (PMC9182637; doi:10.3390/nu14112259)
Supplement: Supplementary file 1 [file nutrients-14-02259-s001.zip]

Archive with 1 entries (1 files):
- nutrients-1720669-supplementary.pdf
